# Supplementary material for: Continuous genomic diversification of long polynucleotide fragments drives the emergence of new SARS-CoV-2 variants of concern
Source: PNAS Nexus. 2022 Mar 10;1(1):pgac018. doi: 10.1093/pnasnexus/pgac018 (PMC9802374; doi:10.1093/pnasnexus/pgac018)
Supplement: pgac018_Supplemental_Files [file pgac018_supplemental_files.zip]

Archive with 2 entries (2 files):
- PNASNEXUS-PNASNEXUS-2021-00270-s01.pdf
- PNASNEXUS-PNASNEXUS-2021-00270-s02.docx
